# Supplementary material for: Disentangling crossing fibers with advanced dMRI methods reveals bundle-specific degeneration across the visual system in asymmetric glaucoma
Source: PLoS One. 2026 Jun 22;21(6):e0349951. doi: 10.1371/journal.pone.0349951 (PMC13286229; doi:10.1371/journal.pone.0349951)
Supplement: S1 Table — (XLSX) [file pone.0349951.s003.xlsx]

## Sheet: Hoja1
Participant ID	Group	Glaucoma	Ipsilateral eye	Sex	Duration (years)	Diabetes	Hypertension	Treatment	Surgery	RNFL contra	RNFL ipsi	vCD contra	vCD ipsi	VF-MD contra	VF-MD ipsi
6354	patient	POAG	r	F	2	1	0	1	1	n/a	n/a	n/a	n/a	n/a	n/a
72524	patient	OAG	r	F	5	0	0	1	0	n/a	n/a	n/a	n/a	n/a	n/a
72756	patient	PACG	r	F	0.5	0	0	0	1	n/a	n/a	n/a	n/a	n/a	n/a
73676	patient	NTG	l	F	1	1	1	1	1	91	81	0.83	0.94	-9.44	-26.11
74085	patient	OAG	r	M	2	1	0	1	0	84	50	0.57	0.87	-0.61	-32.42
74617	patient	ACG	l	F	4	0	0	1	1	81	49	0.62	0.79	0.01	-14.53
74633	patient	ACG	l	M	1	1	0	1	1	122	99	0.51	0.67	-1.84	-5.08
74635	patient	OAG	l	F	20	1	0	1	0	82	80	0.71	0.87	-1.77	-16.67
74697	patient	Trauma	r	F	11	0	0	0	0	152	71	0.4	0.58	-3.95	-20.61
74717	patient	ACG	r	F	1	0	0	1	1	109	61	0.61	0.92	-0.15	-29.89
74727	patient	OAG	l	M	0.5	0	0	1	0	93	85	0.54	0.48	-2.06	-9.93
74730	patient	ACG	l	F	3	0	1	1	1	104	73	0.47	0.6	-0.39	-9.32
74792	patient	OAG	r	F	3	0	1	0	0	101	78	0.6	0.79	-0.1	-5.02
74801	patient	POAG	r	M	0.5	0	0	1	0	106	62	0.7	0.85	-2.15	-27.41
74804	patient	OAG	l	M	0.5	0	0	1	0	84	57	0.35	0.91	-2.67	-27.83
74805	patient	OAG	l	M	1	0	0	0	0	96	75	0.64	0.72	-1.23	-3.13
75475	patient	PACG	l	M	1	0	0	0	0	140	92	0.51	0.84	2.07	-8.14
75567	patient	ACG	r	M	1	0	1	1	0	85	68	0.51	0.61	-0.06	-3
78009	patient	OAG	r	M	2	0	0	1	0	91	61	0.77	0.92	-3.84	-20.49
78241	patient	ACG	r	M	0.5	0	0	1	0	100	65	0.67	0.95	0.42	-24.26
78302	patient	ACG	r	M	3	0	0	1	1	117	77	0.63	0.87	0.27	-18.1
78303	patient	OAG	r	F	7	1	1	1	1	66	83	0.67	0.93	-1.12	-32.56
78406	patient	OAG	l	F	0.5	1	0	1	0	74	62	0.84	0.96	-1.5	-12.29
78456	patient	ACG	r	F	2	0	0	1	1	104	85	0.41	0.73	-0.09	-7.76
78461	patient	ACG	r	M	24	0	0	1	1	110	75	0.36	0.48	-0.8	-8.9
78547	patient	OAG	l	M	3	1	0	1	0	70	63	0.78	0.83	-1.71	-5.25
78649	patient	OAG	l	M	5	0	1	1	1	78	65	0.6	0.81	-2.44	-17.46
78719	patient	ACG	r	M	1	0	0	1	0	84	58	0.66	0.94	-3.01	-30.37
78809	patient	OAG	l	M	1	0	0	1	1	78	70	0.86	0.79	-2.16	-5.16
78923	patient	OAG	l	M	1	0	0	1	0	85	72	0.56	0.88	-0.4	-8.57
80671	patient	ACG	r	F	3	0	0	1	0	94	63	0.66	0.99	-0.99	-28.39
6	control	n/a	n/a	F	n/a	0	0	n/a	n/a	n/a	n/a	n/a	n/a	n/a	n/a
700	control	n/a	n/a	M	n/a	0	0	n/a	n/a	n/a	n/a	n/a	n/a	n/a	n/a
15464	control	n/a	n/a	F	n/a	0	0	n/a	n/a	n/a	n/a	n/a	n/a	n/a	n/a
72252	control	n/a	n/a	F	n/a	0	0	n/a	n/a	n/a	n/a	n/a	n/a	n/a	n/a
72521	control	n/a	n/a	M	n/a	0	0	n/a	n/a	n/a	n/a	n/a	n/a	n/a	n/a
72522	control	n/a	n/a	F	n/a	0	0	n/a	n/a	n/a	n/a	n/a	n/a	n/a	n/a
74783	control	n/a	n/a	M	n/a	0	0	n/a	n/a	n/a	n/a	n/a	n/a	n/a	n/a
75651	control	n/a	n/a	M	n/a	0	0	n/a	n/a	n/a	n/a	n/a	n/a	n/a	n/a
75777	control	n/a	n/a	F	n/a	0	1	n/a	n/a	n/a	n/a	n/a	n/a	n/a	n/a
75782	control	n/a	n/a	M	n/a	0	0	n/a	n/a	n/a	n/a	n/a	n/a	n/a	n/a
75783	control	n/a	n/a	F	n/a	0	0	n/a	n/a	n/a	n/a	n/a	n/a	n/a	n/a
75812	control	n/a	n/a	M	n/a	1	1	n/a	n/a	n/a	n/a	n/a	n/a	n/a	n/a
75848	control	n/a	n/a	F	n/a	0	0	n/a	n/a	n/a	n/a	n/a	n/a	n/a	n/a
75870	control	n/a	n/a	F	n/a	0	0	n/a	n/a	n/a	n/a	n/a	n/a	n/a	n/a
75950	control	n/a	n/a	M	n/a	0	0	n/a	n/a	n/a	n/a	n/a	n/a	n/a	n/a
76327	control	n/a	n/a	F	n/a	0	0	n/a	n/a	n/a	n/a	n/a	n/a	n/a	n/a
78138	control	n/a	n/a	M	n/a	0	0	n/a	n/a	n/a	n/a	n/a	n/a	n/a	n/a
78924	control	n/a	n/a	F	n/a	0	0	n/a	n/a	n/a	n/a	n/a	n/a	n/a	n/a
78964	control	n/a	n/a	M	n/a	0	0	n/a	n/a	n/a	n/a	n/a	n/a	n/a	n/a
78966	control	n/a	n/a	M	n/a	0	0	n/a	n/a	n/a	n/a	n/a	n/a	n/a	n/a
78967	control	n/a	n/a	F	n/a	0	0	n/a	n/a	n/a	n/a	n/a	n/a	n/a	n/a
78985	control	n/a	n/a	F	n/a	0	0	n/a	n/a	n/a	n/a	n/a	n/a	n/a	n/a
79107	control	n/a	n/a	M	n/a	0	0	n/a	n/a	n/a	n/a	n/a	n/a	n/a	n/a
79113	control	n/a	n/a	M	n/a	0	0	n/a	n/a	n/a	n/a	n/a	n/a	n/a	n/a
79291	control	n/a	n/a	M	n/a	0	0	n/a	n/a	n/a	n/a	n/a	n/a	n/a	n/a
79864	control	n/a	n/a	M	n/a	0	0	n/a	n/a	n/a	n/a	n/a	n/a	n/a	n/a
80077	control	n/a	n/a	M	n/a	0	0	n/a	n/a	n/a	n/a	n/a	n/a	n/a	n/a
4375	control	n/a	n/a	F	n/a	0	0	n/a	n/a	n/a	n/a	n/a	n/a	n/a	n/a
74277	control	n/a	n/a	M	n/a	0	0	n/a	n/a	n/a	n/a	n/a	n/a	n/a	n/a
78960	control	n/a	n/a	F	n/a	0	0	n/a	n/a	n/a	n/a	n/a	n/a	n/a	n/a
79110	control	n/a	n/a	F	n/a	0	0	n/a	n/a	n/a	n/a	n/a	n/a	n/a	n/a
