# Supplementary material for: Disentangling crossing fibers with advanced dMRI methods reveals bundle-specific degeneration across the visual system in asymmetric glaucoma
Source: PLoS One. 2026 Jun 22;21(6):e0349951. doi: 10.1371/journal.pone.0349951 (PMC13286229; doi:10.1371/journal.pone.0349951)
Supplement: S2 Table — (XLSX) [file pone.0349951.s004.xlsx]

## Sheet: Hoja1
Region	dMRI metric	Comparisons	Statistical test	Paired	Statistic value	df	p-value	Effect size	Formula effect size
O. Nerve	FA	ipsi vs contra	t-test	y	t = 8.08	30	<0.0001	-1.45	Cohen's d
		ctrl vs ipsi	t-test	n	t = 9.7	57.68	<0.0001	-2.46	Cohen's d
		ctrl vs contra	t-test	n	t = 3.2	58.87	0.0022	-0.81	Cohen's d
	MD	ipsi vs contra	t-test	y	t = -5.2	30	<0.0001	0.93	Cohen's d
		ctrl vs ipsi	t-test	n	t = -6.03	54.44	<0.0001	0.5	Cohen's d
		ctrl vs contra	t-test	n	t = -1.99	59.58	0.0511	1.53	Cohen's d
	MK	ipsi vs contra	t-test	y	t = 6.07	30	<0.0001	-1.09	Cohen's d
		ctrl vs ipsi	t-test	n	t = 5.9	45.96	<0.0001	-1.5	Cohen's d
		ctrl vs contra	t-test	n	t = 0.75	47.3	0.4521	-0.19	Cohen's d
	AK	ipsi vs contra	t-test	y	t = 0.87	30	0.3861	-0.15	Cohen's d
		ctrl vs ipsi	mann-whitney	n	U = 396		0.2388	0.15	r
		ctrl vs contra	mann-whitney	n	U = 351		0.0691	0.23	r
	RK	ipsi vs contra	t-test	y	t = 7.23	30	<0.0001	-1.29	Cohen's d
		ctrl vs ipsi	t-test	n	t = 7.97	48.57	<0.0001	-2.02	Cohen's d
		ctrl vs contra	t-test	n	t = 1.95	49.62	0.0554	-0.49	Cohen's d
	AFD	ipsi vs contra	wilcoxon	y	W = 496		<0.0001	0.87	r
		ctrl vs ipsi	mann-whitney	n	U = 156		<0.0001	0.58	r
		ctrl vs contra	mann-whitney	n	U = 315		0.0194	0.29	r
O. Chiasm	fixel-FA	ipsi vs contra	t-test	y	t = 5.33	25	<0.0001	-1.04	Cohen's d
		ctrl vs ipsi	t-test	n	t = 4.21	48.96	<0.0001	-1.17	Cohen's d
		ctrl vs contra	t-test	n	t = -0.7	45.09	0.4873	0.19	Cohen's d
	fixel-MD	ipsi vs contra	t-test	y	t = -3.84	25	0.0007	0.75	Cohen's d
		ctrl vs ipsi	t-test	n	t = -3.93	48.83	0.0003	1.09	Cohen's d
		ctrl vs contra	t-test	n	t = -2.16	48.95	0.0358	0.6	Cohen's d
	fixel-AFD	ipsi vs contra	t-test	y	t = 4.1	28	0.0003	-0.76	Cohen's d
		ctrl vs ipsi	t-test	n	t = 3.28	37.63	0.002	-0.94	Cohen's d
		ctrl vs contra	t-test	n	t = 0.03	45.12	0.9752	-0.008	Cohen's d
