# Supplementary material for: Disentangling crossing fibers with advanced dMRI methods reveals bundle-specific degeneration across the visual system in asymmetric glaucoma
Source: PLoS One. 2026 Jun 22;21(6):e0349951. doi: 10.1371/journal.pone.0349951 (PMC13286229; doi:10.1371/journal.pone.0349951)
Supplement: S3 Table — (XLSX) [file pone.0349951.s005.xlsx]

## Sheet: Hoja1
Variable X	Variable Y	Shapiro–Wilk p (X)	Shapiro–Wilk p (Y)	Correlation method	p-value	Correlation coefficient (r)
FA, O. Nerve: contra	FA, O. Nerve: ipsi	0.5389	0.0867	Pearson	0.0714	0.3283
FA, O. Nerve: contra	MD, O. Nerve: contra	0.5389	0.0554	Pearson	<0.0001	-0.8069
FA, O. Nerve: contra	MD, O. Nerve: ipsi	0.5389	0.857	Pearson	0.1116	-0.2915
FA, O. Nerve: contra	AFD, O. Nerve: contra	0.5389	0.0096	Spearman	0.0383	0.3738
FA, O. Nerve: contra	AFD, O. Nerve: ipsi	0.5389	0.0027	Spearman	0.0363	0.3774
FA, O. Nerve: contra	MK, O. Nerve: contra	0.5389	0.5796	Pearson	0.0008	0.5713
FA, O. Nerve: contra	MK, O. Nerve: ipsi	0.5389	0.8491	Pearson	0.2016	0.2358
FA, O. Nerve: contra	AK, O. Nerve: contra	0.5389	0.193	Pearson	0.3325	0.18
FA, O. Nerve: contra	AK, O. Nerve: ipsi	0.5389	0.3669	Pearson	0.946	0.0127
FA, O. Nerve: contra	RK, O. Nerve: contra	0.5389	0.3222	Pearson	0.0002	0.6261
FA, O. Nerve: contra	RK, O. Nerve: ipsi	0.5389	0.9128	Pearson	0.1059	0.296
FA, O. Nerve: contra	FA, O. Chiasm: contra	0.5865	0.8776	Pearson	0.1572	0.2697
FA, O. Nerve: contra	FA, O. Chiasm: ipsi	0.504	0.2622	Pearson	0.4848	0.1404
FA, O. Nerve: contra	MD, O. Chiasm: contra	0.5865	0.8845	Pearson	0.3782	-0.1699
FA, O. Nerve: contra	MD, O. Chiasm: ipsi	0.504	0.7353	Pearson	0.0783	-0.3446
FA, O. Nerve: contra	AFD, O. Chiasm: contra	0.5389	0.1774	Pearson	0.0179	0.4225
FA, O. Nerve: contra	AFD, O. Chiasm: ipsi	0.5513	0.2937	Pearson	0.7141	0.0711
FA, O. Nerve: contra	FD, O. Tract & Radiations	0.5579	0.3189	Pearson	0.0067	0.492
FA, O. Nerve: contra	Log-FC, O. Tract & Radiations	0.5579	0.7853	Pearson	0.059	0.3547
FA, O. Nerve: contra	FDC, O. Tract & Radiations	0.5579	0.7168	Pearson	0.0634	0.3492
FA, O. Nerve: contra	RNFL contra	0.4524	0.044	Spearman	0.0599	0.36
FA, O. Nerve: contra	RNFL ipsi	0.4524	0.8701	Pearson	0.7688	0.0582
FA, O. Nerve: contra	vCD contra	0.4524	0.6839	Pearson	0.1951	-0.2524
FA, O. Nerve: contra	vCD ipsi	0.4524	0.0087	Spearman	0.3803	-0.1724
FA, O. Nerve: contra	VF-MD contra	0.4524	0.0003	Spearman	0.0118	0.4691
FA, O. Nerve: contra	VF-MD ipsi	0.4524	0.0164	Spearman	0.0768	0.3399
FA, O. Nerve: ipsi	MD, O. Nerve: contra	0.0867	0.0554	Pearson	0.2972	-0.1934
FA, O. Nerve: ipsi	MD, O. Nerve: ipsi	0.0867	0.857	Pearson	<0.0001	-0.8346
FA, O. Nerve: ipsi	AFD, O. Nerve: contra	0.0867	0.0096	Spearman	0.6	0.098
FA, O. Nerve: ipsi	AFD, O. Nerve: ipsi	0.0867	0.0027	Spearman	0.0604	0.3411
FA, O. Nerve: ipsi	MK, O. Nerve: contra	0.0867	0.5796	Pearson	0.6528	0.0841
FA, O. Nerve: ipsi	MK, O. Nerve: ipsi	0.0867	0.8491	Pearson	0.0001	0.6599
FA, O. Nerve: ipsi	AK, O. Nerve: contra	0.0867	0.193	Pearson	0.4847	-0.1303
FA, O. Nerve: ipsi	AK, O. Nerve: ipsi	0.0867	0.3669	Pearson	0.0474	0.3589
FA, O. Nerve: ipsi	RK, O. Nerve: contra	0.0867	0.3222	Pearson	0.3325	0.18
FA, O. Nerve: ipsi	RK, O. Nerve: ipsi	0.0867	0.9128	Pearson	<0.0001	0.7298
FA, O. Nerve: ipsi	FA, O. Chiasm: contra	0.0991	0.8776	Pearson	0.2089	0.2405
FA, O. Nerve: ipsi	FA, O. Chiasm: ipsi	0.1383	0.2622	Pearson	0.0172	0.4547
FA, O. Nerve: ipsi	MD, O. Chiasm: contra	0.0991	0.8845	Pearson	0.271	-0.2114
FA, O. Nerve: ipsi	MD, O. Chiasm: ipsi	0.1383	0.7353	Pearson	0.0076	-0.502
FA, O. Nerve: ipsi	AFD, O. Chiasm: contra	0.0867	0.1774	Pearson	0.7011	0.0718
FA, O. Nerve: ipsi	AFD, O. Chiasm: ipsi	0.174	0.2937	Pearson	0.1451	0.2774
FA, O. Nerve: ipsi	FD, O. Tract & Radiations	0.0424	0.3189	Spearman	0.0001	0.664
FA, O. Nerve: ipsi	Log-FC, O. Tract & Radiations	0.0424	0.7853	Spearman	0.0011	0.5744
FA, O. Nerve: ipsi	FDC, O. Tract & Radiations	0.0424	0.7168	Spearman	<0.0001	0.7222
FA, O. Nerve: ipsi	RNFL contra	0.0979	0.044	Spearman	0.2929	0.206
FA, O. Nerve: ipsi	RNFL ipsi	0.0979	0.8701	Pearson	0.0271	0.4174
FA, O. Nerve: ipsi	vCD contra	0.0979	0.6839	Pearson	0.0145	-0.4571
FA, O. Nerve: ipsi	vCD ipsi	0.0979	0.0087	Spearman	<0.0001	-0.7757
FA, O. Nerve: ipsi	VF-MD contra	0.0979	0.0003	Spearman	0.9779	-0.0055
FA, O. Nerve: ipsi	VF-MD ipsi	0.0979	0.0164	Spearman	<0.0001	0.7198
MD, O. Nerve: contra	MD, O. Nerve: ipsi	0.0554	0.857	Pearson	0.0448	0.3629
MD, O. Nerve: contra	AFD, O. Nerve: contra	0.0554	0.0096	Spearman	0.6742	-0.0786
MD, O. Nerve: contra	AFD, O. Nerve: ipsi	0.0554	0.0027	Spearman	0.3982	-0.1573
MD, O. Nerve: contra	MK, O. Nerve: contra	0.0554	0.5796	Pearson	<0.0001	-0.8342
MD, O. Nerve: contra	MK, O. Nerve: ipsi	0.0554	0.8491	Pearson	0.0123	-0.444
MD, O. Nerve: contra	AK, O. Nerve: contra	0.0554	0.193	Pearson	0.0009	-0.5661
MD, O. Nerve: contra	AK, O. Nerve: ipsi	0.0554	0.3669	Pearson	0.1275	-0.2797
MD, O. Nerve: contra	RK, O. Nerve: contra	0.0554	0.3222	Pearson	<0.0001	-0.7833
MD, O. Nerve: contra	RK, O. Nerve: ipsi	0.0554	0.9128	Pearson	0.0141	-0.4364
MD, O. Nerve: contra	FA, O. Chiasm: contra	0.1271	0.8776	Pearson	0.705	-0.0734
MD, O. Nerve: contra	FA, O. Chiasm: ipsi	0.0952	0.2622	Pearson	0.5521	-0.1197
MD, O. Nerve: contra	MD, O. Chiasm: contra	0.1271	0.8845	Pearson	0.2695	0.212
MD, O. Nerve: contra	MD, O. Chiasm: ipsi	0.0952	0.7353	Pearson	0.0058	0.5165
MD, O. Nerve: contra	AFD, O. Chiasm: contra	0.0554	0.1774	Pearson	0.0172	-0.4248
MD, O. Nerve: contra	AFD, O. Chiasm: ipsi	0.1135	0.2937	Pearson	0.4892	-0.1337
MD, O. Nerve: contra	FD, O. Tract & Radiations	0.0594	0.3189	Pearson	0.1159	-0.2984
MD, O. Nerve: contra	Log-FC, O. Tract & Radiations	0.0594	0.7853	Pearson	0.6373	-0.0914
MD, O. Nerve: contra	FDC, O. Tract & Radiations	0.0594	0.7168	Pearson	0.5765	-0.1082
MD, O. Nerve: contra	RNFL contra	0.0947	0.044	Spearman	0.3096	-0.1992
MD, O. Nerve: contra	RNFL ipsi	0.0947	0.8701	Pearson	0.7611	-0.0601
MD, O. Nerve: contra	vCD contra	0.0947	0.6839	Pearson	0.4779	0.1398
MD, O. Nerve: contra	vCD ipsi	0.0947	0.0087	Spearman	0.5873	0.1072
MD, O. Nerve: contra	VF-MD contra	0.0947	0.0003	Spearman	0.1035	-0.3142
MD, O. Nerve: contra	VF-MD ipsi	0.0947	0.0164	Spearman	0.1806	-0.2605
MD, O. Nerve: ipsi	AFD, O. Nerve: contra	0.857	0.0096	Spearman	0.8565	0.0339
MD, O. Nerve: ipsi	AFD, O. Nerve: ipsi	0.857	0.0027	Spearman	0.2632	-0.2073
MD, O. Nerve: ipsi	MK, O. Nerve: contra	0.857	0.5796	Pearson	0.1166	-0.2876
MD, O. Nerve: ipsi	MK, O. Nerve: ipsi	0.857	0.8491	Pearson	<0.0001	-0.8364
MD, O. Nerve: ipsi	AK, O. Nerve: contra	0.857	0.193	Pearson	0.4911	-0.1284
MD, O. Nerve: ipsi	AK, O. Nerve: ipsi	0.857	0.3669	Pearson	0.0003	-0.6016
MD, O. Nerve: ipsi	RK, O. Nerve: contra	0.857	0.3222	Pearson	0.0722	-0.3274
MD, O. Nerve: ipsi	RK, O. Nerve: ipsi	0.857	0.9128	Pearson	<0.0001	-0.8605
MD, O. Nerve: ipsi	FA, O. Chiasm: contra	0.8825	0.8776	Pearson	0.5143	-0.1262
MD, O. Nerve: ipsi	FA, O. Chiasm: ipsi	0.8553	0.2622	Pearson	0.022	-0.4388
MD, O. Nerve: ipsi	MD, O. Chiasm: contra	0.8825	0.8845	Pearson	0.3208	0.1911
MD, O. Nerve: ipsi	MD, O. Chiasm: ipsi	0.8553	0.7353	Pearson	0.0064	0.5117
MD, O. Nerve: ipsi	AFD, O. Chiasm: contra	0.857	0.1774	Pearson	0.2287	-0.2226
MD, O. Nerve: ipsi	AFD, O. Chiasm: ipsi	0.8279	0.2937	Pearson	0.2274	-0.2313
MD, O. Nerve: ipsi	FD, O. Tract & Radiations	0.8935	0.3189	Pearson	0.003	-0.5316
MD, O. Nerve: ipsi	Log-FC, O. Tract & Radiations	0.8935	0.7853	Pearson	0.012	-0.4604
MD, O. Nerve: ipsi	FDC, O. Tract & Radiations	0.8935	0.7168	Pearson	0.0022	-0.5465
MD, O. Nerve: ipsi	RNFL contra	0.7555	0.044	Spearman	0.2405	-0.2293
MD, O. Nerve: ipsi	RNFL ipsi	0.7555	0.8701	Pearson	0.0931	-0.3235
MD, O. Nerve: ipsi	vCD contra	0.7555	0.6839	Pearson	0.2113	0.2438
MD, O. Nerve: ipsi	vCD ipsi	0.7555	0.0087	Spearman	0.0008	0.595
MD, O. Nerve: ipsi	VF-MD contra	0.7555	0.0003	Spearman	0.7651	0.0591
MD, O. Nerve: ipsi	VF-MD ipsi	0.7555	0.0164	Spearman	0.0099	-0.4789
AFD, O. Nerve: contra	AFD, O. Nerve: ipsi	0.0096	0.0027	Spearman	<0.0001	0.8984
AFD, O. Nerve: contra	MK, O. Nerve: contra	0.0096	0.5796	Spearman	0.2006	-0.2363
AFD, O. Nerve: contra	MK, O. Nerve: ipsi	0.0096	0.8491	Spearman	0.0227	-0.4081
AFD, O. Nerve: contra	AK, O. Nerve: contra	0.0096	0.193	Spearman	0.0031	-0.5141
AFD, O. Nerve: contra	AK, O. Nerve: ipsi	0.0096	0.3669	Spearman	0.0007	-0.5734
AFD, O. Nerve: contra	RK, O. Nerve: contra	0.0096	0.3222	Spearman	0.6397	-0.0875
AFD, O. Nerve: contra	RK, O. Nerve: ipsi	0.0096	0.9128	Spearman	0.17	-0.2528
AFD, O. Nerve: contra	FA, O. Chiasm: contra	0.0307	0.8776	Spearman	0.5346	0.1202
AFD, O. Nerve: contra	FA, O. Chiasm: ipsi	0.0219	0.2622	Spearman	0.9169	-0.0211
AFD, O. Nerve: contra	MD, O. Chiasm: contra	0.0307	0.8845	Spearman	0.6047	0.1003
AFD, O. Nerve: contra	MD, O. Chiasm: ipsi	0.0219	0.7353	Spearman	0.3757	0.1775
AFD, O. Nerve: contra	AFD, O. Chiasm: contra	0.0096	0.1774	Spearman	0.5672	0.1069
AFD, O. Nerve: contra	AFD, O. Chiasm: ipsi	0.0113	0.2937	Spearman	0.675	0.0813
AFD, O. Nerve: contra	FD, O. Tract & Radiations	0.0207	0.3189	Spearman	0.5567	0.1138
AFD, O. Nerve: contra	Log-FC, O. Tract & Radiations	0.0207	0.7853	Spearman	0.1932	0.2488
AFD, O. Nerve: contra	FDC, O. Tract & Radiations	0.0207	0.7168	Spearman	0.1255	0.2911
AFD, O. Nerve: contra	RNFL contra	0.0394	0.044	Spearman	0.5693	-0.1123
AFD, O. Nerve: contra	RNFL ipsi	0.0394	0.8701	Spearman	0.854	0.0364
AFD, O. Nerve: contra	vCD contra	0.0394	0.6839	Spearman	0.9261	0.0184
AFD, O. Nerve: contra	vCD ipsi	0.0394	0.0087	Spearman	0.7269	0.0691
AFD, O. Nerve: contra	VF-MD contra	0.0394	0.0003	Spearman	0.2521	0.2239
AFD, O. Nerve: contra	VF-MD ipsi	0.0394	0.0164	Spearman	0.7169	0.0717
AFD, O. Nerve: ipsi	MK, O. Nerve: contra	0.0027	0.5796	Spearman	0.4269	-0.148
AFD, O. Nerve: ipsi	MK, O. Nerve: ipsi	0.0027	0.8491	Spearman	0.5367	-0.1153
AFD, O. Nerve: ipsi	AK, O. Nerve: contra	0.0027	0.193	Spearman	0.002	-0.5335
AFD, O. Nerve: ipsi	AK, O. Nerve: ipsi	0.0027	0.3669	Spearman	0.0215	-0.4113
AFD, O. Nerve: ipsi	RK, O. Nerve: contra	0.0027	0.3222	Spearman	0.8972	0.0242
AFD, O. Nerve: ipsi	RK, O. Nerve: ipsi	0.0027	0.9128	Spearman	0.7596	0.0573
AFD, O. Nerve: ipsi	FA, O. Chiasm: contra	0.007	0.8776	Spearman	0.8551	0.0355
AFD, O. Nerve: ipsi	FA, O. Chiasm: ipsi	0.0085	0.2622	Spearman	0.7267	0.0705
AFD, O. Nerve: ipsi	MD, O. Chiasm: contra	0.007	0.8845	Spearman	0.5036	0.1294
AFD, O. Nerve: ipsi	MD, O. Chiasm: ipsi	0.0085	0.7353	Spearman	0.7368	0.0678
AFD, O. Nerve: ipsi	AFD, O. Chiasm: contra	0.0027	0.1774	Spearman	0.4918	0.1282
AFD, O. Nerve: ipsi	AFD, O. Chiasm: ipsi	0.0034	0.2937	Spearman	0.3452	0.1818
AFD, O. Nerve: ipsi	FD, O. Tract & Radiations	0.0279	0.3189	Spearman	0.1959	0.2473
AFD, O. Nerve: ipsi	Log-FC, O. Tract & Radiations	0.0279	0.7853	Spearman	0.1189	0.2961
AFD, O. Nerve: ipsi	FDC, O. Tract & Radiations	0.0279	0.7168	Spearman	0.0322	0.3985
AFD, O. Nerve: ipsi	RNFL contra	0.0102	0.044	Spearman	0.4844	-0.1378
AFD, O. Nerve: ipsi	RNFL ipsi	0.0102	0.8701	Spearman	0.1894	0.2555
AFD, O. Nerve: ipsi	vCD contra	0.0102	0.6839	Spearman	0.8301	-0.0425
AFD, O. Nerve: ipsi	vCD ipsi	0.0102	0.0087	Spearman	0.2881	-0.208
AFD, O. Nerve: ipsi	VF-MD contra	0.0102	0.0003	Spearman	0.3108	0.1987
AFD, O. Nerve: ipsi	VF-MD ipsi	0.0102	0.0164	Spearman	0.0569	0.364
MK, O. Nerve: contra	MK, O. Nerve: ipsi	0.5796	0.8491	Pearson	0.0034	0.5097
MK, O. Nerve: contra	AK, O. Nerve: contra	0.5796	0.193	Pearson	<0.0001	0.7303
MK, O. Nerve: contra	AK, O. Nerve: ipsi	0.5796	0.3669	Pearson	0.0142	0.436
MK, O. Nerve: contra	RK, O. Nerve: contra	0.5796	0.3222	Pearson	<0.0001	0.9378
MK, O. Nerve: contra	RK, O. Nerve: ipsi	0.5796	0.9128	Pearson	0.0102	0.4546
MK, O. Nerve: contra	FA, O. Chiasm: contra	0.6491	0.8776	Pearson	0.9804	0.0048
MK, O. Nerve: contra	FA, O. Chiasm: ipsi	0.559	0.2622	Pearson	0.8182	0.0464
MK, O. Nerve: contra	MD, O. Chiasm: contra	0.6491	0.8845	Pearson	0.2613	-0.2156
MK, O. Nerve: contra	MD, O. Chiasm: ipsi	0.559	0.7353	Pearson	0.0139	-0.4677
MK, O. Nerve: contra	AFD, O. Chiasm: contra	0.5796	0.1774	Pearson	0.1948	0.2393
MK, O. Nerve: contra	AFD, O. Chiasm: ipsi	0.7161	0.2937	Pearson	0.6012	0.1013
MK, O. Nerve: contra	FD, O. Tract & Radiations	0.4303	0.3189	Pearson	0.1834	0.2541
MK, O. Nerve: contra	Log-FC, O. Tract & Radiations	0.4303	0.7853	Pearson	0.9759	-0.0059
MK, O. Nerve: contra	FDC, O. Tract & Radiations	0.4303	0.7168	Pearson	0.8653	0.0329
MK, O. Nerve: contra	RNFL contra	0.5073	0.044	Spearman	0.1308	0.2926
MK, O. Nerve: contra	RNFL ipsi	0.5073	0.8701	Pearson	0.4835	0.1381
MK, O. Nerve: contra	vCD contra	0.5073	0.6839	Pearson	0.1542	-0.2766
MK, O. Nerve: contra	vCD ipsi	0.5073	0.0087	Spearman	0.6653	-0.0855
MK, O. Nerve: contra	VF-MD contra	0.5073	0.0003	Spearman	0.3445	0.1856
MK, O. Nerve: contra	VF-MD ipsi	0.5073	0.0164	Spearman	0.7294	0.0684
MK, O. Nerve: ipsi	AK, O. Nerve: contra	0.8491	0.193	Pearson	0.029	0.3923
MK, O. Nerve: ipsi	AK, O. Nerve: ipsi	0.8491	0.3669	Pearson	<0.0001	0.7786
MK, O. Nerve: ipsi	RK, O. Nerve: contra	0.8491	0.3222	Pearson	0.0042	0.5001
MK, O. Nerve: ipsi	RK, O. Nerve: ipsi	0.8491	0.9128	Pearson	<0.0001	0.9712
MK, O. Nerve: ipsi	FA, O. Chiasm: contra	0.8493	0.8776	Pearson	0.8353	0.0404
MK, O. Nerve: ipsi	FA, O. Chiasm: ipsi	0.7755	0.2622	Pearson	0.0468	0.3859
MK, O. Nerve: ipsi	MD, O. Chiasm: contra	0.8493	0.8845	Pearson	0.2053	-0.2424
MK, O. Nerve: ipsi	MD, O. Chiasm: ipsi	0.7755	0.7353	Pearson	0.004	-0.5356
MK, O. Nerve: ipsi	AFD, O. Chiasm: contra	0.8491	0.1774	Pearson	0.4217	0.1497
MK, O. Nerve: ipsi	AFD, O. Chiasm: ipsi	0.8068	0.2937	Pearson	0.0344	0.3941
MK, O. Nerve: ipsi	FD, O. Tract & Radiations	0.7449	0.3189	Pearson	0.0011	0.5755
MK, O. Nerve: ipsi	Log-FC, O. Tract & Radiations	0.7449	0.7853	Pearson	0.0721	0.3389
MK, O. Nerve: ipsi	FDC, O. Tract & Radiations	0.7449	0.7168	Pearson	0.0102	0.4695
MK, O. Nerve: ipsi	RNFL contra	0.8041	0.044	Spearman	0.0922	0.3244
MK, O. Nerve: ipsi	RNFL ipsi	0.8041	0.8701	Pearson	0.0372	0.3956
MK, O. Nerve: ipsi	vCD contra	0.8041	0.6839	Pearson	0.1219	-0.2993
MK, O. Nerve: ipsi	vCD ipsi	0.8041	0.0087	Spearman	0.0002	-0.6537
MK, O. Nerve: ipsi	VF-MD contra	0.8041	0.0003	Spearman	0.7107	-0.0733
MK, O. Nerve: ipsi	VF-MD ipsi	0.8041	0.0164	Spearman	0.0016	0.5681
AK, O. Nerve: contra	AK, O. Nerve: ipsi	0.193	0.3669	Pearson	0.0002	0.6221
AK, O. Nerve: contra	RK, O. Nerve: contra	0.193	0.3222	Pearson	0.0082	0.466
AK, O. Nerve: contra	RK, O. Nerve: ipsi	0.193	0.9128	Pearson	0.206	0.2336
AK, O. Nerve: contra	FA, O. Chiasm: contra	0.1337	0.8776	Pearson	0.3187	-0.1919
AK, O. Nerve: contra	FA, O. Chiasm: ipsi	0.0287	0.2622	Spearman	0.9446	0.014
AK, O. Nerve: contra	MD, O. Chiasm: contra	0.1337	0.8845	Pearson	0.2055	-0.2422
AK, O. Nerve: contra	MD, O. Chiasm: ipsi	0.0287	0.7353	Spearman	0.0129	-0.4723
AK, O. Nerve: contra	AFD, O. Chiasm: contra	0.193	0.1774	Pearson	0.5491	-0.1119
AK, O. Nerve: contra	AFD, O. Chiasm: ipsi	0.2696	0.2937	Pearson	0.8018	0.0487
AK, O. Nerve: contra	FD, O. Tract & Radiations	0.1636	0.3189	Pearson	0.9694	0.0075
AK, O. Nerve: contra	Log-FC, O. Tract & Radiations	0.1636	0.7853	Pearson	0.4772	-0.1374
AK, O. Nerve: contra	FDC, O. Tract & Radiations	0.1636	0.7168	Pearson	0.3746	-0.1712
AK, O. Nerve: contra	RNFL contra	0.1789	0.044	Spearman	0.1245	0.2973
AK, O. Nerve: contra	RNFL ipsi	0.1789	0.8701	Pearson	0.734	0.0672
AK, O. Nerve: contra	vCD contra	0.1789	0.6839	Pearson	0.3085	-0.1996
AK, O. Nerve: contra	vCD ipsi	0.1789	0.0087	Spearman	0.7679	-0.0584
AK, O. Nerve: contra	VF-MD contra	0.1789	0.0003	Spearman	0.2908	0.2069
AK, O. Nerve: contra	VF-MD ipsi	0.1789	0.0164	Spearman	0.9361	-0.0159
AK, O. Nerve: ipsi	RK, O. Nerve: contra	0.3669	0.3222	Pearson	0.1105	0.2923
AK, O. Nerve: ipsi	RK, O. Nerve: ipsi	0.3669	0.9128	Pearson	0.0002	0.6207
AK, O. Nerve: ipsi	FA, O. Chiasm: contra	0.4673	0.8776	Pearson	0.3148	-0.1934
AK, O. Nerve: ipsi	FA, O. Chiasm: ipsi	0.2492	0.2622	Pearson	0.0948	0.3281
AK, O. Nerve: ipsi	MD, O. Chiasm: contra	0.4673	0.8845	Pearson	0.0951	-0.3158
AK, O. Nerve: ipsi	MD, O. Chiasm: ipsi	0.2492	0.7353	Pearson	0.0076	-0.5021
AK, O. Nerve: ipsi	AFD, O. Chiasm: contra	0.3669	0.1774	Pearson	0.5823	-0.1027
AK, O. Nerve: ipsi	AFD, O. Chiasm: ipsi	0.2816	0.2937	Pearson	0.2989	0.1997
AK, O. Nerve: ipsi	FD, O. Tract & Radiations	0.304	0.3189	Pearson	0.0188	0.4334
AK, O. Nerve: ipsi	Log-FC, O. Tract & Radiations	0.304	0.7853	Pearson	0.1452	0.2774
AK, O. Nerve: ipsi	FDC, O. Tract & Radiations	0.304	0.7168	Pearson	0.0364	0.3902
AK, O. Nerve: ipsi	RNFL contra	0.3571	0.044	Spearman	0.0058	0.5079
AK, O. Nerve: ipsi	RNFL ipsi	0.3571	0.8701	Pearson	0.2016	0.2489
AK, O. Nerve: ipsi	vCD contra	0.3571	0.6839	Pearson	0.1547	-0.2763
AK, O. Nerve: ipsi	vCD ipsi	0.3571	0.0087	Spearman	0.023	-0.4281
AK, O. Nerve: ipsi	VF-MD contra	0.3571	0.0003	Spearman	0.6219	-0.0974
AK, O. Nerve: ipsi	VF-MD ipsi	0.3571	0.0164	Spearman	0.1685	0.2677
RK, O. Nerve: contra	RK, O. Nerve: ipsi	0.3222	0.9128	Pearson	0.0037	0.5055
RK, O. Nerve: contra	FA, O. Chiasm: contra	0.2981	0.8776	Pearson	0.5236	0.1234
RK, O. Nerve: contra	FA, O. Chiasm: ipsi	0.2098	0.2622	Pearson	0.8101	0.0485
RK, O. Nerve: contra	MD, O. Chiasm: contra	0.2981	0.8845	Pearson	0.325	-0.1895
RK, O. Nerve: contra	MD, O. Chiasm: ipsi	0.2098	0.7353	Pearson	0.0288	-0.4208
RK, O. Nerve: contra	AFD, O. Chiasm: contra	0.3222	0.1774	Pearson	0.0387	0.3731
RK, O. Nerve: contra	AFD, O. Chiasm: ipsi	0.3434	0.2937	Pearson	0.5356	0.1199
RK, O. Nerve: contra	FD, O. Tract & Radiations	0.3643	0.3189	Pearson	0.0827	0.3276
RK, O. Nerve: contra	Log-FC, O. Tract & Radiations	0.3643	0.7853	Pearson	0.9326	0.0164
RK, O. Nerve: contra	FDC, O. Tract & Radiations	0.3643	0.7168	Pearson	0.545	0.1172
RK, O. Nerve: contra	RNFL contra	0.3975	0.044	Spearman	0.2181	0.2403
RK, O. Nerve: contra	RNFL ipsi	0.3975	0.8701	Pearson	0.4401	0.152
RK, O. Nerve: contra	vCD contra	0.3975	0.6839	Pearson	0.2094	-0.2448
RK, O. Nerve: contra	vCD ipsi	0.3975	0.0087	Spearman	0.5181	-0.1274
RK, O. Nerve: contra	VF-MD contra	0.3975	0.0003	Spearman	0.4615	0.145
RK, O. Nerve: contra	VF-MD ipsi	0.3975	0.0164	Spearman	0.6377	0.093
RK, O. Nerve: ipsi	FA, O. Chiasm: contra	0.8418	0.8776	Pearson	0.5101	0.1274
RK, O. Nerve: ipsi	FA, O. Chiasm: ipsi	0.8438	0.2622	Pearson	0.0455	0.3881
RK, O. Nerve: ipsi	MD, O. Chiasm: contra	0.8418	0.8845	Pearson	0.2678	-0.2128
RK, O. Nerve: ipsi	MD, O. Chiasm: ipsi	0.8438	0.7353	Pearson	0.0058	-0.5168
RK, O. Nerve: ipsi	AFD, O. Chiasm: contra	0.9128	0.1774	Pearson	0.178	0.2483
RK, O. Nerve: ipsi	AFD, O. Chiasm: ipsi	0.8443	0.2937	Pearson	0.0351	0.3927
RK, O. Nerve: ipsi	FD, O. Tract & Radiations	0.9204	0.3189	Pearson	0.0006	0.5982
RK, O. Nerve: ipsi	Log-FC, O. Tract & Radiations	0.9204	0.7853	Pearson	0.0657	0.3464
RK, O. Nerve: ipsi	FDC, O. Tract & Radiations	0.9204	0.7168	Pearson	0.0063	0.4949
RK, O. Nerve: ipsi	RNFL contra	0.728	0.044	Spearman	0.2149	0.2419
RK, O. Nerve: ipsi	RNFL ipsi	0.728	0.8701	Pearson	0.0323	0.4054
RK, O. Nerve: ipsi	vCD contra	0.728	0.6839	Pearson	0.1189	-0.3015
RK, O. Nerve: ipsi	vCD ipsi	0.728	0.0087	Spearman	0.0002	-0.6466
RK, O. Nerve: ipsi	VF-MD contra	0.728	0.0003	Spearman	0.9251	0.0186
RK, O. Nerve: ipsi	VF-MD ipsi	0.728	0.0164	Spearman	0.0002	0.6513
FA, O. Chiasm: contra	FA, O. Chiasm: ipsi	0.9498	0.0756	Pearson	0.0465	0.3939
FA, O. Chiasm: contra	MD, O. Chiasm: contra	0.8776	0.8845	Pearson	0.2147	-0.2375
FA, O. Chiasm: contra	MD, O. Chiasm: ipsi	0.9498	0.6614	Pearson	0.3419	-0.1942
FA, O. Chiasm: contra	AFD, O. Chiasm: contra	0.8776	0.1834	Pearson	0.1228	0.2931
FA, O. Chiasm: contra	AFD, O. Chiasm: ipsi	0.7972	0.3037	Pearson	0.6147	0.1014
FA, O. Chiasm: contra	FD, O. Tract & Radiations	0.931	0.2629	Pearson	0.0644	0.3609
FA, O. Chiasm: contra	Log-FC, O. Tract & Radiations	0.931	0.8444	Pearson	0.9429	-0.0145
FA, O. Chiasm: contra	FDC, O. Tract & Radiations	0.931	0.7317	Pearson	0.3447	0.1892
FA, O. Chiasm: contra	RNFL contra	0.8572	0.0453	Spearman	0.1659	-0.2745
FA, O. Chiasm: contra	RNFL ipsi	0.8572	0.8028	Pearson	0.6672	-0.0867
FA, O. Chiasm: contra	vCD contra	0.8572	0.6976	Pearson	0.6784	0.0836
FA, O. Chiasm: contra	vCD ipsi	0.8572	0.0047	Spearman	0.7457	0.0654
FA, O. Chiasm: contra	VF-MD contra	0.8572	0.0004	Spearman	0.9422	0.0147
FA, O. Chiasm: contra	VF-MD ipsi	0.8572	0.0219	Spearman	0.9711	0.0073
FA, O. Chiasm: ipsi	MD, O. Chiasm: contra	0.0756	0.9512	Pearson	0.1064	-0.324
FA, O. Chiasm: ipsi	MD, O. Chiasm: ipsi	0.2622	0.7353	Pearson	0.1295	-0.2992
FA, O. Chiasm: ipsi	AFD, O. Chiasm: contra	0.2622	0.5729	Pearson	0.6568	-0.0896
FA, O. Chiasm: ipsi	AFD, O. Chiasm: ipsi	0.2095	0.4494	Pearson	0.7402	-0.0683
FA, O. Chiasm: ipsi	FD, O. Tract & Radiations	0.1828	0.2896	Pearson	0.0547	0.3889
FA, O. Chiasm: ipsi	Log-FC, O. Tract & Radiations	0.1828	0.7691	Pearson	0.0132	0.4887
FA, O. Chiasm: ipsi	FDC, O. Tract & Radiations	0.1828	0.5821	Pearson	0.0077	0.5198
FA, O. Chiasm: ipsi	RNFL contra	0.0669	0.033	Spearman	0.5353	0.1331
FA, O. Chiasm: ipsi	RNFL ipsi	0.0669	0.7145	Pearson	0.0777	0.367
FA, O. Chiasm: ipsi	vCD contra	0.0669	0.6524	Pearson	0.9573	-0.0116
FA, O. Chiasm: ipsi	vCD ipsi	0.0669	0.0084	Spearman	0.252	-0.2433
FA, O. Chiasm: ipsi	VF-MD contra	0.0669	0.0001	Spearman	0.8813	-0.0322
FA, O. Chiasm: ipsi	VF-MD ipsi	0.0669	0.0458	Spearman	0.0046	0.5584
MD, O. Chiasm: contra	MD, O. Chiasm: ipsi	0.9512	0.6614	Pearson	<0.0001	0.7898
MD, O. Chiasm: contra	AFD, O. Chiasm: contra	0.8845	0.1834	Pearson	0.1605	-0.2676
MD, O. Chiasm: contra	AFD, O. Chiasm: ipsi	0.957	0.3037	Pearson	0.9968	0.0008
MD, O. Chiasm: contra	FD, O. Tract & Radiations	0.8933	0.2629	Pearson	0.2154	-0.2464
MD, O. Chiasm: contra	Log-FC, O. Tract & Radiations	0.8933	0.8444	Pearson	0.4402	-0.155
MD, O. Chiasm: contra	FDC, O. Tract & Radiations	0.8933	0.7317	Pearson	0.0884	-0.3342
MD, O. Chiasm: contra	RNFL contra	0.8313	0.0453	Spearman	0.5659	-0.1156
MD, O. Chiasm: contra	RNFL ipsi	0.8313	0.8028	Pearson	0.5598	0.1174
MD, O. Chiasm: contra	vCD contra	0.8313	0.6976	Pearson	0.49	0.1388
MD, O. Chiasm: contra	vCD ipsi	0.8313	0.0047	Spearman	0.3793	0.1762
MD, O. Chiasm: contra	VF-MD contra	0.8313	0.0004	Spearman	0.3911	0.1719
MD, O. Chiasm: contra	VF-MD ipsi	0.8313	0.0219	Spearman	0.965	-0.0089
MD, O. Chiasm: ipsi	AFD, O. Chiasm: contra	0.7353	0.5729	Pearson	0.0237	-0.434
MD, O. Chiasm: ipsi	AFD, O. Chiasm: ipsi	0.6352	0.4494	Pearson	0.3726	-0.1824
MD, O. Chiasm: ipsi	FD, O. Tract & Radiations	0.8537	0.2896	Pearson	0.0145	-0.4827
MD, O. Chiasm: ipsi	Log-FC, O. Tract & Radiations	0.8537	0.7691	Pearson	0.385	-0.1816
MD, O. Chiasm: ipsi	FDC, O. Tract & Radiations	0.8537	0.5821	Pearson	0.0282	-0.4389
MD, O. Chiasm: ipsi	RNFL contra	0.6289	0.033	Spearman	0.6346	-0.1022
MD, O. Chiasm: ipsi	RNFL ipsi	0.6289	0.7145	Pearson	0.9994	-0.0002
MD, O. Chiasm: ipsi	vCD contra	0.6289	0.6524	Pearson	0.1595	0.2965
MD, O. Chiasm: ipsi	vCD ipsi	0.6289	0.0084	Spearman	0.0422	0.4177
MD, O. Chiasm: ipsi	VF-MD contra	0.6289	0.0001	Spearman	0.8054	0.0531
MD, O. Chiasm: ipsi	VF-MD ipsi	0.6289	0.0458	Spearman	0.096	-0.3476
AFD, O. Chiasm: contra	AFD, O. Chiasm: ipsi	0.3054	0.2937	Pearson	0.6153	0.0974
AFD, O. Chiasm: contra	FD, O. Tract & Radiations	0.0918	0.3189	Pearson	0.4513	0.1455
AFD, O. Chiasm: contra	Log-FC, O. Tract & Radiations	0.0918	0.7853	Pearson	0.3191	-0.1917
AFD, O. Chiasm: contra	FDC, O. Tract & Radiations	0.0918	0.7168	Pearson	0.7036	0.0738
AFD, O. Chiasm: contra	RNFL contra	0.0908	0.044	Spearman	0.5807	-0.109
AFD, O. Chiasm: contra	RNFL ipsi	0.0908	0.8701	Pearson	0.0523	-0.3705
AFD, O. Chiasm: contra	vCD contra	0.0908	0.6839	Pearson	0.4946	0.1346
AFD, O. Chiasm: contra	vCD ipsi	0.0908	0.0087	Spearman	0.8279	0.043
AFD, O. Chiasm: contra	VF-MD contra	0.0908	0.0003	Spearman	0.6278	0.0958
AFD, O. Chiasm: contra	VF-MD ipsi	0.0908	0.0164	Spearman	0.4231	0.1576
AFD, O. Chiasm: ipsi	FD, O. Tract & Radiations	0.3066	0.3614	Pearson	0.0257	0.4286
AFD, O. Chiasm: ipsi	Log-FC, O. Tract & Radiations	0.3066	0.7908	Pearson	0.3305	0.1947
AFD, O. Chiasm: ipsi	FDC, O. Tract & Radiations	0.3066	0.6927	Pearson	0.1235	0.3038
AFD, O. Chiasm: ipsi	RNFL contra	0.3279	0.0674	Pearson	0.9765	-0.0061
AFD, O. Chiasm: ipsi	RNFL ipsi	0.3279	0.8488	Pearson	0.3554	0.1889
AFD, O. Chiasm: ipsi	vCD contra	0.3279	0.6116	Pearson	0.6239	0.1009
AFD, O. Chiasm: ipsi	vCD ipsi	0.3279	0.0221	Spearman	0.0546	-0.3813
AFD, O. Chiasm: ipsi	VF-MD contra	0.3279	0.0004	Spearman	0.9537	-0.012
AFD, O. Chiasm: ipsi	VF-MD ipsi	0.3279	0.0089	Spearman	0.0462	0.3943
FD, O. Tract & Radiations	Log-FC, O. Tract & Radiations	0.3189	0.7853	Pearson	0.0007	0.5932
FD, O. Tract & Radiations	FDC, O. Tract & Radiations	0.3189	0.7168	Pearson	<0.0001	0.8417
FD, O. Tract & Radiations	RNFL contra	0.2493	0.0421	Spearman	0.0153	0.4703
FD, O. Tract & Radiations	RNFL ipsi	0.2493	0.9222	Pearson	0.1581	0.2851
FD, O. Tract & Radiations	vCD contra	0.2493	0.8324	Pearson	0.0026	-0.5658
FD, O. Tract & Radiations	vCD ipsi	0.2493	0.0069	Spearman	0.0024	-0.5693
FD, O. Tract & Radiations	VF-MD contra	0.2493	0.0007	Spearman	0.6598	0.0906
FD, O. Tract & Radiations	VF-MD ipsi	0.2493	0.0201	Spearman	0.0149	0.4721
Log-FC, O. Tract & Radiations	FDC, O. Tract & Radiations	0.7853	0.7168	Pearson	<0.0001	0.8288
Log-FC, O. Tract & Radiations	RNFL contra	0.8173	0.0421	Spearman	0.012	0.4854
Log-FC, O. Tract & Radiations	RNFL ipsi	0.8173	0.9222	Pearson	0.0772	0.3527
Log-FC, O. Tract & Radiations	vCD contra	0.8173	0.8324	Pearson	0.0307	-0.4243
Log-FC, O. Tract & Radiations	vCD ipsi	0.8173	0.0069	Spearman	0.005	-0.5337
Log-FC, O. Tract & Radiations	VF-MD contra	0.8173	0.0007	Spearman	0.8022	0.0516
Log-FC, O. Tract & Radiations	VF-MD ipsi	0.8173	0.0201	Spearman	0.0016	0.5863
FDC, O. Tract & Radiations	RNFL contra	0.7331	0.0421	Spearman	0.062	0.371
FDC, O. Tract & Radiations	RNFL ipsi	0.7331	0.9222	Pearson	0.304	0.2096
FDC, O. Tract & Radiations	vCD contra	0.7331	0.8324	Pearson	0.0162	-0.4667
FDC, O. Tract & Radiations	vCD ipsi	0.7331	0.0069	Spearman	0.0003	-0.6539
FDC, O. Tract & Radiations	VF-MD contra	0.7331	0.0007	Spearman	0.5303	-0.1289
FDC, O. Tract & Radiations	VF-MD ipsi	0.7331	0.0201	Spearman	0.0077	0.5104
RNFL contra	RNFL ipsi	0.044	0.8701	Spearman	0.0467	0.3791
RNFL contra	vCD contra	0.044	0.6839	Spearman	0.0051	-0.5141
RNFL contra	vCD ipsi	0.044	0.0087	Spearman	0.0708	-0.3465
RNFL contra	VF-MD contra	0.044	0.0003	Spearman	0.1844	0.2584
RNFL contra	VF-MD ipsi	0.044	0.0164	Spearman	0.5065	0.131
RNFL ipsi	vCD contra	0.8701	0.6839	Pearson	0.3157	-0.1967
RNFL ipsi	vCD ipsi	0.8701	0.0087	Spearman	0.0436	-0.384
RNFL ipsi	VF-MD contra	0.8701	0.0003	Spearman	0.4757	0.1405
RNFL ipsi	VF-MD ipsi	0.8701	0.0164	Spearman	0.0156	0.4528
vCD contra	vCD ipsi	0.6839	0.0087	Spearman	0.0011	0.5834
vCD contra	VF-MD contra	0.6839	0.0003	Spearman	0.1868	-0.257
vCD contra	VF-MD ipsi	0.6839	0.0164	Spearman	0.339	-0.1876
vCD ipsi	VF-MD contra	0.0087	0.0003	Spearman	0.6989	-0.0765
vCD ipsi	VF-MD ipsi	0.0087	0.0164	Spearman	0.0002	-0.6441
VF-MD contra	VF-MD ipsi	0.0003	0.0164	Spearman	0.174	0.2644
